# Supplementary material for: Radiomic Features Are Predictive of Response in Rectal Cancer Undergoing Therapy
Source: Diagnostics (Basel). 2023 Aug 2;13(15):2573. doi: 10.3390/diagnostics13152573 (PMC10417449; doi:10.3390/diagnostics13152573)
Supplement: Supplementary file 1 [file diagnostics-13-02573-s001.zip]

Archive with 1 entries (1 files):
- diagnostics-2492687-supplementary.pdf
